# Supplementary material for: Identification of DELLA Genes and Key Stage for GA Sensitivity in Bolting and Flowering of Flowering Chinese Cabbage
Source: Int J Mol Sci. 2021 Nov 9;22(22):12092. doi: 10.3390/ijms222212092 (PMC8624557; doi:10.3390/ijms222212092)
Supplement: Supplementary file 1 [file ijms-22-12092-s001.zip]

Archive with 13 entries (13 files):
- Editing Certificate.pdf
- Supplementary Figure-modified.pdf
- supplementary figure-modified/Figure S1.tif
- supplementary figure-modified/Figure S10.tif
- supplementary figure-modified/Figure S2.tif
- supplementary figure-modified/Figure S3.tif
- supplementary figure-modified/Figure S4.tif
- supplementary figure-modified/Figure S5.tif
- supplementary figure-modified/Figure S6.tif
- supplementary figure-modified/Figure S7.tif
- supplementary figure-modified/Figure S8.tif
- supplementary figure-modified/Figure S9.tif
- Table S1-S3.xls
