# Supplementary material for: Identification of DELLA Genes and Key Stage for GA Sensitivity in Bolting and Flowering of Flowering Chinese Cabbage
Source: Int J Mol Sci. 2021 Nov 9;22(22):12092. doi: 10.3390/ijms222212092 (PMC8624557; doi:10.3390/ijms222212092)
Supplement: Supplementary file 1 [file ijms-22-12092-s001.zip › Table S1-S3.xls]

## Sheet: Table S1
Table S1. Protein and corresponding coding sequences cloned in flowering Chinese cabbage.
Name	CDS	Protein
BcRGA1	ATGAAGAGGGATCTTCATCAGTTCCAAGGTCCCAACCACGGGACATCAATCGCCGGTTCTTCCACTTCTTCCCCTGCGGTGTTTGGTAAAGACAAGATGATGATGGTTAAGGAAGAAGAAGACGACGAGCTTCTAGGAGTCTTGGGTTACAAGGTTAGGTCTTCGGAGATGGCTGAGGTTGCGTTGAAACTCGAGCAGCTTGAGACGATGATGGGTAACGCTCAAGAAGACGGTTTAGCTCACCTCGCGACGGATACTGTTCATTACAACCCCGCTGAGCTTTACTCGTGGCTTGATAACATGCTCACGGAGCTTAACCCACCCGCTGCAACGACCGGGTCTAACGCTTTGAACCCGGAGATTAATAATAATAATAATAATAACTCGTTTTTCACCGGA…	MKRDLHQFQGPNHGTSIAGSSTSSPAVFGKDKMMMVKEEEDDELLGVLGYKVRSSEMAEVALKLEQLETMMGNAQEDGLAHLATDTVHYNPAELYSWLDNMLTELNPPAATTGSNALNPEINNNNNNNSFFTGGDLKAIPGNAVCRRSNQFAFAVDSSSNKRLKPSSSPDSMVTSPSPAGVIGTTVTTVTESTRPLILVDSQDNGVRLVHALMACAEAVQSSNLTLAEALVKQIGFLAVSQAGAMRKVATYFAEALARRIYRLSPPQTQIDHSLSDTLQMHFYETCPYLKFAHFTANQAILEAFEGKKRVHVIDFSMNQGLQWPALMQALALREGGPPSFRLTGIGPPAADNSDHLHEVGCKLAQLAEAIHVEFEYRGFVANSLADLDASMLELRPSET…
BcRGA2	ATGAAGAGAGATCTCCATCAGTTTCAAGGTCCTCCTGATACTAGATTCCCTATCCACGGGACAGCGAACACCGGTTCCTCTTCTAAAGACAAGATGATGATGGTCAAGGAAGAAGAAGACGGCGGAAACATGGATGAGCTTCTCGCTGTGTTGGGTTACAAGGTGAGGTCGTCCGAGATGGCCGAGGTTGCGTTGAAGCTAGAGCAGTTAGAGACCATGATGGGTAACGTTCAAGAAGACGGTTTATCCAATCTCGCGACGGATACTGTTCACTACAACCCCTCGGAGCTCTACTCGTGGCTTGATAACATGCTCACGGAGTTTAACCCGCCGCCGCCGGAGATAAACAACTCGTTTCTCGCCGGAGCTGGTGGTTCCGATTACGACCTCAAAGCCATT…	MKRDLHQFQGPPDTRFPIHGTANTGSSSKDKMMMVKEEEDGGNMDELLAVLGYKVRSSEMAEVALKLEQLETMMGNVQEDGLSNLATDTVHYNPSELYSWLDNMLTEFNPPPPEINNSFLAGAGGSDYDLKAIPGNAIYARSDQFAIDSSSSSNQAGDNSQSTKRLKSCSSPDSLVTGTTVTTTTTESTRSVGLAAESTRSMVLVDSQENGVRLVHALMACAEAIQNNDLSIAEALVKQIGFLAVSQAGAMRKVATYFAEALARRIYRLSPPQTKIDHSLSDTLQMHFYETCPYLKFAHFTANQAILEAFEGKKRVHVIDFSMNQGLQWPALMQALALREGGPPVFRLTGIGPPAADNSDHLHEVGCKLAQLAEAIHVEFEYRGFVANSLADLDASMLE…
BcRGL1	ATGAAGAGAGAGCATGGTCACCGGGAAACCTCATCTGTAAAAGCCGGGAGCTCATCAATGACGGCCAATAAAGAAGAAGCCGGCGGATTCGACGAGCTTCTTGTGGTTTTGGGTTACAAAGTCCGATCTTCCGACATGGCTGACGTGGCACATAAGCTTGAGCAGTTAGAGATGGTTCTTGACGATGGAAACTCGCATCTTTCCGAAGATACTGTTCATTACAATCCTTCTGATCTCTCTGGATGGGTCGATAGCTTGCTCTTTGATCTTAACCCTACCTGTGATCAAGTCATACCCGACCAAGATTCTGAGTACGAACTCAGTGCCATTCCTGGCTCTGCAGCGTATCCACGTGGCAAAAGGACGAGAACAGGATCCGATTCTTCGACAACAAGGTCT…	MKREHGHRETSSVKAGSSSMTANKEEAGGFDELLVVLGYKVRSSDMADVAHKLEQLEMVLDDGNSHLSEDTVHYNPSDLSGWVDSLLFDLNPTCDQVIPDQDSEYELSAIPGSAAYPRGKRTRTGSDSSTTRSMVVLDSQETGVRLVHALLACAEAVQQNNLKLADVLVKHVGLLASSQAGAMRKVATYFAEGLARRIYRIYPRDDVGLSSFSDTLQVHFYECCPYLKFAHFTANQAILEAFATAEKVHVIDLGINQGLQWPALIQALALRPGGPPDFRLTGVGSSLTGQSIQEVGWKLGQLANAVGVNFEFKSIVLNSLSDLKQEMLEIRTGSGSIAVNSVFELHRLLAHPGSIDNILLTIKSIKPDIITVVEQEADHNGAVFLDRFTESLHYYSSLF…
BcRGL2	ATGAAGAGAGGACATGGAGAAACGTGGGACCCAGCACCACAATCCCAACAACCGTCTGGCTCCTGTGAAGGTTCTTCTTCAGTGGTGGATAACATCAAGGGTAAGATGGCGGACGACAGCAACATGGACGAGCTTCTCGAAGTTCTTGGCTACAAGGTTCGGTCTTCCGAAATGGCTGAAGTAGCGCAGAAGCTCGAGCAGCTTGAGATGGTGCTGTCTAATGATGACGTTGGTTCCACTGTCTTAAACGACACCGTTCACTATAACCCGTCTGATCTCTCTAACTGGGTCGAGACCATGCTTTCCGAGCTCAACAACCCGGAACCCTCGGATCTTGACCCGACCCGGATTTGCGAGGATAGGTCTGAGTACGGTCTGAGCGCCATTCCTGGTCTCTCG…	MKRGHGETWDPAPQSQQPSGSCEGSSSVVDNIKGKMADDSNMDELLEVLGYKVRSSEMAEVAQKLEQLEMVLSNDDVGSTVLNDTVHYNPSDLSNWVETMLSELNNPEPSDLDPTRICEDRSEYGLSAIPGLSAFPKAEEGAEEEASSKRIRLESVGSWGELTRPVVVVDSQETGVRLVHALVACAEAIQQQDLNLADALVKSVGALAASQAGAMGKVATYFAQGLARRIYAADLSGGSSVGPSFEEALQMHFYESCPYLKFAHFTANQAILEAVTTARRVHVIDLGLNQGMQWPALMQALAVRPGGPPSFRLTGVGPPQTESSDSLQQLGWKLAQFAQAIGVEFEFKGLAAESLSDLEPEMFETRPESETIVVNSVFELHRLLNRSGSIEKLLTTVKT…
BcRGL3	ATGAAGAGAAGCCATCAAGAAACTTCTGTAGAAGAAGCTCATTCAATGGGTAAGAAGCTAGACGACGATAATAACATGGACGAGTTTCTATCTGCTTTAGGGTACAAGGTTCGATCTTCCGACATGGCGGACGTTGCACAGAAGCTTGAGCAGCTTGAAGTGGTTCTGTCCAACGATGATGTTCTTGACTCTAATGCATTAAACGACACCGTTCATTACAATCCCTCTGATCTCTCCAGCTGGGCCGAGACCATGCTCTCCGAGCTTAACTACTACCCGCCTTCTCTGGATCTTGACCCGACCCGGATGTGCAACCTAACACCATTCTCAGATGACAACGAGTGTTCCAGCACTACCAGCGACAACAGCAGCAAGAGGATCCGACTCGGTCCCTGGTGT…	MKRSHQETSVEEAHSMGKKLDDDNNMDEFLSALGYKVRSSDMADVAQKLEQLEVVLSNDDVLDSNALNDTVHYNPSDLSSWAETMLSELNYYPPSLDLDPTRMCNLTPFSDDNECSSTTSDNSSKRIRLGPWCDSSESTRPVVMLGVDSQETGVRLVQALVACAEAVHQENLILADALVKRVGSPAASQAGAMGKVATYFAEALARRIYRIRPSSPAVDPSFEEILRMHFYESCPYLKFAHFTANQAILEAVATARGVHVIDLGINQGMQWPALMQALALRPGGSPSFRLTGVGGPSEGDGIQQLGWKLAQLAQAIGVEFEFKGLTVERLTDLEPEMFETRPESETLVVNSVFELHPVLARPGSIKKLLATVKAVKPSIVTVVEQEANHNGVVFLERFN…
BcGID1A	ATGCCAGTTCTCAAGCTACAACTAAACCCATTTGATCTGAAGTTTATAACTTGGTTTGAGTTTTCGCTTCTCGACTCGAAAGTCTCGACTTTTCGATCTGAGCTTTTCGTGTCTACTGTGTTTGTTTTAACAAAAGGAGTCTCTGCTTCAATGGCAGCGAGCGATGAAGTTAATCTTATTGATAGCAAGACAGTGGTTCCTCTCAACACATGGGTCTTAATCTCAACCTTCAAACTATCCTACAACCTCCTCCGTCGATCAGACGGTACATTCAACCGCCACTTAGCCGAGTACCTTGACCGTAAAGTCACCGCAAACGCCAACCCTGAAGACGGCGTGTTCTCATTCGACGTGGTAATAGACCGAGCCACCAGCCTCCTAAGCAGAGTCTACAGACCA…	MPVLKLQLNPFDLKFITWFEFSLLDSKVSTFRSELFVSTVFVLTKGVSASMAASDEVNLIDSKTVVPLNTWVLISTFKLSYNLLRRSDGTFNRHLAEYLDRKVTANANPEDGVFSFDVVIDRATSLLSRVYRPAYADQEGGPVSVLDLEKPLDNEIVPVILFFHGGSFAHSSSNSKIYDTLCRRLVGACSCVVVSVNYRRAPESPYPCAYDDGWTALNWVNTRTWLKSKKDSKVRIFLAGDSSGGNIVHNVALKAGEAGIDVLGNVLLNPMFGGEERTESEKRLDGKYFVTVRDRDWYWKAFLPEGEDREHPACNPFGARARSLRGLRFPKSLVVVAGLDLIQDWQLAYAEGLERAGKEVKLVHLEKATIGFYLLPNNSYFHSVMDEIAAFVNAES*
BcGID1B	ATGACTATGGCTGGTGGGAACGAAGTCAACCTAAACGAATGCAAGAGAATAGTCCCACTCAACACATGGGTCCTCATTTCCAACTTCAAGCTCTCTTACACTCTCCTCCGCCGTCCCGACGGCTCCTTCAACCGTCACCTCGCCGAGTTTCTCGACCGCAAAGTTCCCTCCAACTCTTTCCCCCTCGACGGTGTCTTCTCCTTCGACCACCTCGACTCCACCACCAACCTTCTCACCAGAATCTACCTCCCAGCTCCCCTCGACCCCTCCCGCTACGGCACCGTCGACTTGACGGAGCCTCTCAGCACGACGGAGATCGTCCCTGTTCTCATCTTCTTCCACGGTGGTAGCTTCACTCATTCCTCCGCCAACAGCGCCATCTACGACACTTTCTGCCGA…	MTMAGGNEVNLNECKRIVPLNTWVLISNFKLSYTLLRRPDGSFNRHLAEFLDRKVPSNSFPLDGVFSFDHLDSTTNLLTRIYLPAPLDPSRYGTVDLTEPLSTTEIVPVLIFFHGGSFTHSSANSAIYDTFCRRLVTICGVVVVSVDYRRSPEHRYPCAYDDGWNALKWVKSRIWLRSGKDSSVYVYLAGDSSGGNIAHNVAVRATNEGVKVLGNILLHPMFGGVERTQSEKRLDGKYFVTVQDRDWYWRAYLPEGEDRDHPACNPFGPRGQSLEGVNFPKSLVVVAGLDLVQDWQLAYVDGLKKTGHDVNLLYLKQATIGFYFLPNNDHFHCLMDELKKFVHSIEECSQSKSSPILLSL*
BcGID1C	ATGGCTGGGAGCGATCAAGTTAACCTTATTGAGAGCAAGACAGTGGTTCCTCTCAATACATGGGTTTTGATATCCAACTTCAAGCTAGCCTACAACCTCCTCCGCCGCCCTGACGGAACCTTCAACCGCCACCTTGCTGAGTTTCTAGACCGTAAAGTCCCTGCAAACGCCAACCCCGTTAACGGAGTCTTCTCGTTCGATGTCATCATGGATCGCCAAACCAATCTCCTTAGCCGAGTATACAGACCTGCTTACGCTGGCGGCGACCCGCCGAGCTTCACCGATCTTCAGAAGCCTGTTGATGGTGAAGTAGTGCCAGTCATTGTCTTCTTCCACGGCGGAAGCTTTGTGCACTCTTCAGCAAACAGTGCTATCTACGACACTCTTTGCCGTAGGCTT…	MAGSDQVNLIESKTVVPLNTWVLISNFKLAYNLLRRPDGTFNRHLAEFLDRKVPANANPVNGVFSFDVIMDRQTNLLSRVYRPAYAGGDPPSFTDLQKPVDGEVVPVIVFFHGGSFVHSSANSAIYDTLCRRLVGLCGSVVVSVNYRRAPENRYPCAYDDGWTALNWVNSRAWLQSKKDSKVHIFLAGDSSGGNIAHNVAVRAVESGIDVLGNILLNPMFGGTERTESETRLDGKYFVTVRDRDWYWRAFLPEGEDREHPACSPFGPKSKSLEGLSFPKSLVVVAGLDLIQDWQLKYAEGLKRAGQEVKLLYLDQATIGFYLLPNNNHFHTVMEEIAAFVNAECQ*
		·

## Sheet: Table S2
Table S2. Motif sequences identified by MEME tools in flowering Chinese cabbage DELLA genes.
Motif	Length	Best possible match
Motif 1	50	QMHFYESCPYLKFAHFTANQAILEAFETAKRVHVIDLGINQGLQWPALMQ
Motif 2	50	PPSQDRVMSEVYLGRQILNLVACEGPDRVERHETLAQWRNRFGSAGFDPV
Motif 3	50	IEKVLGTVKQIKPVIFTVVEQEANHNGPVFLDRFTESLHYYSSLFDSLEG
Motif 4	48	HLGSNAFKQASMLLALFAGGDGYRVEENDGCLMLGWQTRPLIATSAWK
Motif 5	50	VACAEAVQQNBLTLADALVKQVGFLAASQAGAMRKVATYFAEALARRIYR
Motif 6	50	PPAADNSDHJQEVGWKLAQLAZAIGVEFEFKGLVANSLSDLEPEMLELRP
Motif 7	32	NMDELLAVLGYKVRSSEMAEVAQKLEQLETVL
Motif 8	27	TDTVHYNPSDLSSWVDTMLSELNPPPP
Motif 9	20	TRPMVLVDSQETGVRLVHAL
Motif 10	15	LALRPGGPPSFRLTG

## Sheet: Table S3
Table S3. List of primers used in the study.
Gene names	Forward primer (5'-3')	Reverse primer (5'-3')	Usage
BcRGA1	aacctgcaggtcgactctagaATGAAGAGGGATCTTCATCAG	taaacgagctcggtacccgggTCAGTGCACAGCCGAGAGCTTC	gene clone
BcRGA2	aacctgcaggtcgactctagaATGAAGAGAGATCTCCATCAG	taaacgagctcggtacccgggTCAGTGCGCCGCCGAGAGCTTC
BcRGL1	aacctgcaggtcgactctagaATGAAGAGAGAGCATGGTCACC	taaacgagctcggtacccgggTTATTCCACACGATTGAAACGC
BcRGL2	aacctgcaggtcgactctagaATGAAGAGAGGACATGGAGAAAC	taaacgagctcggtacccgggCTACGCTCCGGCGAGTTTCCACG
BcRGL3	aacctgcaggtcgactctagaATGAAGAGAAGCCATCAAGAAAC	taaacgagctcggtacccgggCTACCGCCGCCACTCCGCCGTG
AD-BcRGA1	GGAGGCCAGTgaattcATGAAGAGGGATCTTCATCAG	CGAGCTCGATggatccTCAGTGCACAGCCGAGAGCTTC	protein-protein interaction
AD-BcRGA2	GGAGGCCAGTgaattcATGAAGAGAGATCTCCATCAG	CGAGCTCGATggatccTCAGTGCGCCGCCGAGAGCTTC
AD-BcRGL1	GGAGGCCAGTgaattcATGAAGAGAGAGCATGGTCACC	CGAGCTCGATggatccTTATTCCACACGATTGAAACGC
AD-BcRGL2	GGAGGCCAGTgaattcATGAAGAGAGGACATGGAGAAAC	CGAGCTCGATggatccCTACGCTCCGGCGAGTTTCCACG
AD-BcRGL3	GGAGGCCAGTgaattcATGAAGAGAAGCCATCAAGAAAC	CGAGCTCGATggatccCTACCGCCGCCACTCCGCCGTG
BD-BcGID1A	CTGCATATGGccatggatgccagttctcaagctacaac	GGTCGACGGATCcccgggtcaactctccgcgttcacaaac
BD-BcGID1B	CTGCATATGGccatggatgactatggctggtgggaac	GGTCGACGGATCcccgggttatagactcagaagaataggac
BD-BcGID1C	CTGCATATGGccatggatggctgggagcgatcaag	GGTCGACGGATCcccgggtcattggcattctgcgttaac
GADPH	CAGGTTTGGAATTGTCGAGG	GAGCTGTGGAAGCACCTTTC	reference gene of real-time PCR
Actin2	GTTGCTATCCAGGCTGTTCT	AGCGTGAGGAAGAGCATAAC
qBcRGA1	GCGAGTACGCTTTTGGCTTT	TCGAGTGTGCCAACTCAACA	real-time PCR
qBcRGA2	GACGCTGAGTCAATGGGCTA	ACCCAACATCAAGCACCCAT
qBcRGL1	TGTTGGCCCTTTATGCTGGA	TGAAACGCCACGCAGATGTA
qBcRGL2	CGGCGGAGAGTTTATCTGATCT	TCACGGTCTTTACGGTGGTT
qBcRGL3	CGCGTTTAAGCAAGCGAGTT	CTGCCACGCAAGCATTAGAC
qBcSOC1	AGCGAAGGAATGGTTTGCTG	CTTGCATATTGGAGCTGGCA
qBcFLC	GGCTAGCCAGATGGAGAAGAG	GGAGATTTGTCCTGGTGAGACA
qBcSVP	ATTGCCGTTTACGAGGAAGGA	TAAGCCGAGCCTAAGGGAGA
qBcGASA1	GGCGTATTTGTGTGTGGTGC	AGGGGATTATTTCACGCAACGA
qBcGASA4	ACTCCTCTCTCAGTACACACTTCT	GGAGAAGACAATGAGGGCCAG
qBcGASA6	TGGAGGGGAATGCACTAGGA	TGTTTGTTGCCGTAAGTGCC
qBcGASA9	GCTTGTGGAAGTTGCTGTGC	GACATGATGCTGTGTTGCCTG
qBcEXPA8	AACATTCCAAGGCGGTCAGT	TTGAAAGCTAAGCGGGTGCT
qBcEXPA11	ATGTCTCGTAACTGGGGAGC	GACTCTCGTAGCACCATCGG
qBcXTH3	AAGACTTTTCCGGCCTGTCA	TTTGCCTCCATTCCACCAGT
qBcXTH17	CAATCAGTGTGCGTCAATGCC	ATCTTTCCACGGCCATCACC
qBcXTH32	ACATCATCTCTCTCCCTGCATTT	AACACCAACAAGTGGAAGATTGG
qBcSPL3	TGTTGTTCGGATCTCTGGTGG	TAAGCGTCTCCTGCAACTCC
qBcSPL5	CGCCTAGCTGGACACAATGA	TTGACCGCTAAACCCTCTCC
